# Supplementary material for: Hyaluronic-Acid-Based Organic-Inorganic Composites for Biomedical Applications
Source: Materials (Basel). 2021 Aug 31;14(17):4982. doi: 10.3390/ma14174982 (PMC8434239; doi:10.3390/ma14174982)
Supplement: Supplementary file 1 [file materials-14-04982-s001.zip]

Archive with 1 entries (1 files):
- materials-1348158-supplementary.pdf
